# Supplementary material for: The Influence of Circadian Rhythm on Cancer Cells Targeting and Transfection Efficiency of a Polycation-Drug/Gene Delivery Vector
Source: Polymers (Basel). 2022 Feb 10;14(4):681. doi: 10.3390/polym14040681 (PMC8875434; doi:10.3390/polym14040681)
Supplement: Supplementary file 1 [file polymers-14-00681-s001.zip]

Archive with 1 entries (1 files):
- polymers-1564419-supplementary.pdf
